# Supplementary material for: Evaluating Fertilizer-Drawn Forward Osmosis Performance in Treating Anaerobic Palm Oil Mill Effluent
Source: Membranes (Basel). 2021 Jul 28;11(8):566. doi: 10.3390/membranes11080566 (PMC8401652; doi:10.3390/membranes11080566)
Supplement: Supplementary file 1 [file membranes-11-00566-s001.zip]

Archive with 1 entries (1 files):
- membranes-1298848-supplementary.pdf
